# Supplementary material for: scCODA is a Bayesian model for compositional single-cell data analysis
Source: Nat Commun. 2021 Nov 25;12:6876. doi: 10.1038/s41467-021-27150-6 (PMC8616929; doi:10.1038/s41467-021-27150-6)
Supplement: Supplementary file 3 — Supplementary Data 1 [file 41467_2021_27150_MOESM3_ESM.xlsx]

## Sheet: scCODA
Cell type	Estimated Parameter	3% HDI	97% HDI	Inclusion Probability	Baseline	Tested levels	Chain length	FDR	Inclusion prob. Cut-off
MK14	0	-0.327	0.448	0.4044	MK16	HC vs SC	80000	0.2	0.676
B-cell	-1	-1.727	0.015	0.912071	MK16	HC vs SC	80000	0.2	0.676
MK16	0	0	0	0	MK16	HC vs SC	80000	0.2	0.676
T-cell	0	-0.676	0.144	0.437657	MK16	HC vs SC	80000	0.2	0.676
EC	0	-0.507	0.545	0.384871	MK16	HC vs SC	80000	0.2	0.676
NKT	0	-0.055	1.002	0.675229	MK16	HC vs SC	80000	0.2	0.676
Effects:
Covariate

## Sheet: Wilcoxon Ranksum
Cell Type	W	Pval	Adj.Pval (alpha=0.2)
MK14	-2.19239	0.028351	0.0847141
B-cell	2.84199	0.00448325	0.0268995
MK16	-0.487199	0.626117	0.751341
T-cell	-1.1368	0.255623	0.383435
EC	-0.243599	0.807541	0.807541
NKT	-2.02999	0.0423571	0.0847141

## Sheet: ANCOM
Cell Type	W	Rejected	alpha
MK14	1	FALSE	0.2
B-cell	5	TRUE	0.2
MK16	1	FALSE	0.2
T-cell	1	FALSE	0.2
EC	0	FALSE	0.2
NKT	1	FALSE	0.2
