# Supplementary material for: scCODA is a Bayesian model for compositional single-cell data analysis
Source: Nat Commun. 2021 Nov 25;12:6876. doi: 10.1038/s41467-021-27150-6 (PMC8616929; doi:10.1038/s41467-021-27150-6)
Supplement: Supplementary file 4 — Supplementary Data 2 [file 41467_2021_27150_MOESM4_ESM.xlsx]

## Sheet: scCODA Microglia Cerebellum
Cell Type	Effect	Inc. probability	3% HDI	97% HDI	Reference	Cutoff	Chain length	FDR
Microglia 1	0	0	0	0	Microglia 1	1	20000	0.2
Microglia 2	0	0.444	-0.605	0.862	Microglia 1	1	20000	0.2
Microglia 3	0	0.456	-0.836	0.744	Microglia 1	1	20000	0.2
Microglia 1	0	0.426	-0.529	0.564	Microglia 2	1	20000	0.2
Microglia 2	0	0	0	0	Microglia 2	1	20000	0.2
Microglia 3	0	0.471	-0.858	0.686	Microglia 2	1	20000	0.2
Microglia 1	0	0.392	-0.607	0.623	Microglia 3	1	20000	0.2
Microglia 2	0	0.448	-0.719	0.851	Microglia 3	1	20000	0.2
Microglia 3	0	0	0	0	Microglia 3	1	20000	0.2

## Sheet: scCODA Microglia Cortex
Cell Type	Effect	Inc. probability	3% HDI	97% HDI	Reference	Cutoff	Chain length	FDR
Microglia 1	0	0	0	0	Microglia 1	0.775	20000	0.2
Microglia 2	-2.807	0.775	-0.126	3.35	Microglia 1	0.775	20000	0.2
Microglia 3	-3.563	0.949	0.005	4.452	Microglia 1	0.775	20000	0.2
Microglia 1	1.692	0.964	-4.611	-1.021	Microglia 2	0.964	20000	0.2
Microglia 2	0	0	0	0	Microglia 2	0.964	20000	0.2
Microglia 3	0	0.554	-0.314	3.212	Microglia 2	0.964	20000	0.2
Microglia 1	2.892	0.999	-4.852	-2.196	Microglia 3	0.999	20000	0.2
Microglia 2	0	0.435	-2.393	1.493	Microglia 3	0.999	20000	0.2
Microglia 3	0	0	0	0	Microglia 3	0.999	20000	0.2

## Sheet: ANCOM Microglia Cerebellum
Cell Type	W	Reject null hypothesis	FDR
Microglia 1	0	FALSE	0.2
Microglia 2	0	FALSE	0.2
Microglia 3	0	FALSE	0.2

## Sheet: ANCOM Microglia Cortex
Cell Type	W	Reject null hypothesis	FDR
Microglia 1	2	TRUE	0.2
Microglia 2	2	TRUE	0.2
Microglia 3	2	TRUE	0.2
