# Supplementary material for: scCODA is a Bayesian model for compositional single-cell data analysis
Source: Nat Commun. 2021 Nov 25;12:6876. doi: 10.1038/s41467-021-27150-6 (PMC8616929; doi:10.1038/s41467-021-27150-6)
Supplement: Supplementary file 5 — Supplementary Data 3 [file 41467_2021_27150_MOESM5_ESM.xlsx]

## Sheet: scCODA Smillie LP
Cell Type	Final Parameter	HDI 3%	HDI 97%	SD	Inclusion probability	Expected Sample	log2-fold change	Tested levels	Threshold															Health	Epithelial_test
CD4+ Activated Fos-hi	-1.08855	-1.451	-0.746	0.189	1	126.532	-0.532847	Healthy vs Inflamed	0.384															Inflamed	CD4+ Activated Fos-hi
CD4+ Activated Fos-lo	-1.37414	-1.738	-1.004	0.196	1	101.587	-0.944859	Healthy vs Inflamed	0.384															Inflamed	CD4+ Activated Fos-lo
CD4+ Memory	-0.292471	-0.647	0.038	0.204	0.546912	188.78	0.615657	Healthy vs Inflamed	0.384															Inflamed	CD4+ Memory
CD4+ PD1+	-0.358123	-0.881	0.126	0.273	0.523977	21.4973	0.520942	Healthy vs Inflamed	0.384															Inflamed	CD4+ PD1+
CD69+ Mast	0	-0.54	0.197	0.13	0.320664	138.525	1.0376	Healthy vs Inflamed	0.384															Inflamed	CD69+ Mast
CD69- Mast	0	-0.71	0.304	0.187	0.366042	22.5797	1.0376	Healthy vs Inflamed	0.384															Inflamed	CD69- Mast
CD8+ IELs	0	0	0	0	0	58.0934	1.0376	Healthy vs Inflamed	0.384															Inflamed	CD8+ IELs
CD8+ IL17+	-0.384764	-0.903	0.104	0.285	0.555392	23.4129	0.482507	Healthy vs Inflamed	0.384															Inflamed	CD8+ IL17+
CD8+ LP	-0.694712	-1.03	-0.374	0.176	0.99969	197.224	0.0353463	Healthy vs Inflamed	0.384															Inflamed	CD8+ LP
Cycling B	-0.220375	-0.712	0.209	0.196	0.414838	41.9164	0.71967	Healthy vs Inflamed	0.384															Inflamed	Cycling B
Cycling Monocytes	-0.709653	-1.218	-0.183	0.321	0.925396	26.5067	0.0137911	Healthy vs Inflamed	0.384															Inflamed	Cycling Monocytes
Cycling T	-0.350915	-0.855	0.12	0.263	0.517108	29.2283	0.53134	Healthy vs Inflamed	0.384															Inflamed	Cycling T
DC1	-0.412457	-0.917	0.069	0.296	0.624112	29.0377	0.442555	Healthy vs Inflamed	0.384															Inflamed	DC1
DC2	-0.731501	-1.18	-0.285	0.26	0.978071	57.3143	-0.0177282	Healthy vs Inflamed	0.384															Inflamed	DC2
Endothelial	-0.330762	-0.796	0.088	0.245	0.516441	59.2218	0.560416	Healthy vs Inflamed	0.384															Inflamed	Endothelial
Epithelial	0	-0.214	0.422	0.097	0.282578	232.073	1.0376	Healthy vs Inflamed	0.384															Inflamed	Epithelial
Follicular	0	-0.521	0.193	0.126	0.315045	170.383	1.0376	Healthy vs Inflamed	0.384															Inflamed	Follicular
GC	-0.212227	-0.748	0.247	0.196	0.384213	25.5292	0.731426	Healthy vs Inflamed	0.384															Inflamed	GC
Glia	-0.993151	-1.476	-0.507	0.26	0.999176	31.6235	-0.395209	Healthy vs Inflamed	0.384															Inflamed	Glia
ILCs	-0.489984	-0.999	0.022	0.324	0.685096	27.607	0.330707	Healthy vs Inflamed	0.384															Inflamed	ILCs
Inflammatory Fibroblasts	0.261787	-0.206	0.804	0.219	0.416158	40.7656	1.41528	Healthy vs Inflamed	0.384															Inflamed	Inflammatory Fibroblasts
Inflammatory Monocytes	0	-0.611	0.306	0.15	0.327428	46.9016	1.0376	Healthy vs Inflamed	0.384															Inflamed	Inflammatory Monocytes
MT-hi	-0.702356	-1.258	-0.181	0.333	0.912287	21.4708	0.0243184	Healthy vs Inflamed	0.384															Inflamed	MT-hi
Macrophages	-0.780836	-1.124	-0.461	0.176	1	175.953	-0.0889044	Healthy vs Inflamed	0.384															Inflamed	Macrophages
Microvascular	-0.871355	-1.364	-0.377	0.281	0.987641	31.1463	-0.219496	Healthy vs Inflamed	0.384															Inflamed	Microvascular
Myofibroblasts	-0.535925	-0.991	0.009	0.324	0.768954	40.8998	0.264427	Healthy vs Inflamed	0.384															Inflamed	Myofibroblasts
NKs	-0.581685	-1.013	0.007	0.32	0.849874	45.2574	0.19841	Healthy vs Inflamed	0.384															Inflamed	NKs
Pericytes	0	-0.446	0.482	0.129	0.293518	39.7278	1.0376	Healthy vs Inflamed	0.384															Inflamed	Pericytes
Plasma	-1.02009	-1.22	-0.821	0.106	1	967.735	-0.43408	Healthy vs Inflamed	0.384															Inflamed	Plasma
Post-capillary Venules	0	-0.568	0.273	0.135	0.305221	78.7321	1.0376	Healthy vs Inflamed	0.384															Inflamed	Post-capillary Venules
RSPO3+	-0.695022	-1.229	-0.164	0.334	0.907808	22.6244	0.0348993	Healthy vs Inflamed	0.384															Inflamed	RSPO3+
Tregs	0	-0.465	0.264	0.111	0.300233	143.746	1.0376	Healthy vs Inflamed	0.384															Inflamed	Tregs
WNT2B+ Fos-hi	-1.22026	-1.649	-0.78	0.23	1	51.5622	-0.722863	Healthy vs Inflamed	0.384															Inflamed	WNT2B+ Fos-hi
WNT2B+ Fos-lo 1	-1.39478	-1.81	-0.986	0.219	1	62.3193	-0.974638	Healthy vs Inflamed	0.384															Inflamed	WNT2B+ Fos-lo 1
WNT2B+ Fos-lo 2	-0.756654	-1.193	-0.317	0.248	0.985717	62.8278	-0.0540163	Healthy vs Inflamed	0.384															Inflamed	WNT2B+ Fos-lo 2
WNT5B+ 1	-1.15539	-1.594	-0.68	0.246	1	41.4572	-0.629272	Healthy vs Inflamed	0.384															Inflamed	WNT5B+ 1
WNT5B+ 2	-1.18503	-1.619	-0.75	0.234	0.999671	54.327	-0.672033	Healthy vs Inflamed	0.384															Inflamed	WNT5B+ 2
CD4+ Activated Fos-hi	-0.6479	-1.014	-0.329	0.184	0.997059	148.068	-0.211344	Healthy vs Non-inflamed	0.552
CD4+ Activated Fos-lo	-1.00384	-1.363	-0.65	0.189	1	109.808	-0.724857	Healthy vs Non-inflamed	0.552
CD4+ Memory	-0.305799	-0.651	0.044	0.212	0.618736	141.851	0.282203	Healthy vs Non-inflamed	0.552
CD4+ PD1+	-0.367467	-0.884	0.115	0.279	0.607896	16.3154	0.193234	Healthy vs Non-inflamed	0.552
CD69+ Mast	0	-0.529	0.238	0.134	0.363685	106.759	0.723378	Healthy vs Non-inflamed	0.552
CD69- Mast	0	-0.678	0.292	0.19	0.426238	17.489	0.723378	Healthy vs Non-inflamed	0.552
CD8+ IELs	0	0	0	0	0	45.3574	0.723378	Healthy vs Non-inflamed	0.552
CD8+ IL17+	-0.332746	-0.838	0.132	0.26	0.552959	18.9505	0.243326	Healthy vs Non-inflamed	0.552
CD8+ LP	-0.670577	-1.013	-0.343	0.181	0.997677	151.411	-0.24406	Healthy vs Non-inflamed	0.552
Cycling B	-0.519725	-0.988	0.011	0.316	0.804468	23.4261	-0.0264272	Healthy vs Non-inflamed	0.552
Cycling Monocytes	-0.622969	-1.124	-0.107	0.31	0.908287	21.7064	-0.175377	Healthy vs Non-inflamed	0.552
Cycling T	-0.495553	-0.983	0.023	0.319	0.762103	19.4923	0.00844523	Healthy vs Non-inflamed	0.552
DC1	-0.369041	-0.869	0.087	0.274	0.606379	23.3019	0.190964	Healthy vs Non-inflamed	0.552
DC2	-0.516259	-0.908	0.005	0.284	0.855259	51.9518	-0.0214261	Healthy vs Non-inflamed	0.552
Endothelial	0	-0.499	0.304	0.132	0.350244	67.5302	0.723378	Healthy vs Non-inflamed	0.552
Epithelial	0.847344	0.539	1.158	0.165	0.999959	408.266	1.94584	Healthy vs Non-inflamed	0.552
Follicular	-0.453585	-0.831	0.008	0.266	0.811299	81.206	0.0689933	Healthy vs Non-inflamed	0.552
GC	-0.353057	-0.863	0.122	0.271	0.586942	16.5687	0.214024	Healthy vs Non-inflamed	0.552
Glia	-0.468216	-0.912	0.015	0.295	0.77606	38.5269	0.0478842	Healthy vs Non-inflamed	0.552
ILCs	-0.3422	-0.836	0.118	0.262	0.578717	24.5417	0.229687	Healthy vs Non-inflamed	0.552
Inflammatory Fibroblasts	0	-0.348	0.617	0.182	0.415887	23.7261	0.723378	Healthy vs Non-inflamed	0.552
Inflammatory Monocytes	0	-0.764	0.179	0.229	0.508881	34.5212	0.723378	Healthy vs Non-inflamed	0.552
MT-hi	-0.567706	-1.031	0.007	0.323	0.852333	18.2446	-0.0956491	Healthy vs Non-inflamed	0.552
Macrophages	-0.606066	-0.942	-0.267	0.186	0.991751	157.198	-0.150991	Healthy vs Non-inflamed	0.552
Microvascular	-0.518351	-0.952	0.011	0.304	0.828712	32.1761	-0.0244447	Healthy vs Non-inflamed	0.552
Myofibroblasts	0	-0.479	0.35	0.129	0.344699	57.4879	0.723378	Healthy vs Non-inflamed	0.552
NKs	-0.522159	-0.944	0.007	0.301	0.83145	36.1405	-0.0299387	Healthy vs Non-inflamed	0.552
Pericytes	0	-0.291	0.605	0.163	0.384318	32.6085	0.723378	Healthy vs Non-inflamed	0.552
Plasma	-0.910197	-1.122	-0.69	0.115	1	811.9	-0.58976	Healthy vs Non-inflamed	0.552
Post-capillary Venules	0	-0.562	0.275	0.138	0.358409	61.2261	0.723378	Healthy vs Non-inflamed	0.552
RSPO3+	-0.33598	-0.827	0.12	0.258	0.563747	23.7265	0.238661	Healthy vs Non-inflamed	0.552
Tregs	-0.292627	-0.701	0.091	0.22	0.555951	77.3969	0.301206	Healthy vs Non-inflamed	0.552
WNT2B+ Fos-hi	-0.554279	-0.977	-0.147	0.257	0.922197	74.7609	-0.0762777	Healthy vs Non-inflamed	0.552
WNT2B+ Fos-lo 1	-0.584824	-0.966	-0.218	0.216	0.974994	105.504	-0.120344	Healthy vs Non-inflamed	0.552
WNT2B+ Fos-lo 2	0	-0.7	0.099	0.217	0.545374	96.0217	0.723378	Healthy vs Non-inflamed	0.552
WNT5B+ 1	-0.673489	-1.112	-0.234	0.251	0.976721	50.4552	-0.248261	Healthy vs Non-inflamed	0.552
WNT5B+ 2	-0.48965	-0.908	-0.074	0.26	0.871705	80.2321	0.0169619	Healthy vs Non-inflamed	0.552
CD4+ Activated Fos-hi	0	-0.123	0.539	0.168	0.578087	157	-0.0909303	Inflamed vs Non-inflamed	0.693
CD4+ Activated Fos-lo	0	-0.196	0.48	0.142	0.496426	122.639	-0.0909303	Inflamed vs Non-inflamed	0.693
CD4+ Memory	0	-0.39	0.205	0.112	0.43594	216.858	-0.0909303	Inflamed vs Non-inflamed	0.693
CD4+ PD1+	0	-0.427	0.334	0.136	0.458583	26.5292	-0.0909303	Inflamed vs Non-inflamed	0.693
CD69+ Mast	0	-0.373	0.269	0.112	0.429527	139.386	-0.0909303	Inflamed vs Non-inflamed	0.693
CD69- Mast	0	-0.4	0.357	0.133	0.451018	23.1558	-0.0909303	Inflamed vs Non-inflamed	0.693
CD8+ IELs	0	0	0	0	0	54.9951	-0.0909303	Inflamed vs Non-inflamed	0.693
CD8+ IL17+	0	-0.4	0.357	0.133	0.453676	29.7029	-0.0909303	Inflamed vs Non-inflamed	0.693
CD8+ LP	0	-0.383	0.209	0.109	0.431245	213.203	-0.0909303	Inflamed vs Non-inflamed	0.693
Cycling B	0	-0.607	0.174	0.188	0.571847	44.5336	-0.0909303	Inflamed vs Non-inflamed	0.693
Cycling Monocytes	0	-0.377	0.364	0.129	0.447558	31.6344	-0.0909303	Inflamed vs Non-inflamed	0.693
Cycling T	0	-0.511	0.252	0.152	0.492431	33.8265	-0.0909303	Inflamed vs Non-inflamed	0.693
DC1	0	-0.388	0.356	0.13	0.447621	36.2067	-0.0909303	Inflamed vs Non-inflamed	0.693
DC2	0	-0.295	0.414	0.127	0.450613	69.2861	-0.0909303	Inflamed vs Non-inflamed	0.693
Endothelial	0	-0.25	0.454	0.135	0.468483	78.9839	-0.0909303	Inflamed vs Non-inflamed	0.693
Epithelial	0.504683	0.192	0.821	0.171	0.993224	508.735	0.637173	Inflamed vs Non-inflamed	0.693
Follicular	-0.269136	-0.632	0.066	0.202	0.693094	118.76	-0.479212	Inflamed vs Non-inflamed	0.693
GC	0	-0.498	0.27	0.151	0.48864	29.2022	-0.0909303	Inflamed vs Non-inflamed	0.693
Glia	0	-0.154	0.638	0.199	0.593597	41.9402	-0.0909303	Inflamed vs Non-inflamed	0.693
ILCs	0	-0.337	0.405	0.132	0.454486	35.9182	-0.0909303	Inflamed vs Non-inflamed	0.693
Inflammatory Fibroblasts	0	-0.454	0.297	0.14	0.470905	44.2672	-0.0909303	Inflamed vs Non-inflamed	0.693
Inflammatory Monocytes	0	-0.498	0.252	0.151	0.494588	46.0277	-0.0909303	Inflamed vs Non-inflamed	0.693
MT-hi	0	-0.361	0.395	0.133	0.454009	26.2652	-0.0909303	Inflamed vs Non-inflamed	0.693
Macrophages	0	-0.27	0.321	0.1	0.410196	201.592	-0.0909303	Inflamed vs Non-inflamed	0.693
Microvascular	0	-0.232	0.521	0.155	0.502003	39.8549	-0.0909303	Inflamed vs Non-inflamed	0.693
Myofibroblasts	0	-0.146	0.625	0.196	0.604667	58.2209	-0.0909303	Inflamed vs Non-inflamed	0.693
NKs	0	-0.393	0.329	0.127	0.447692	53.9061	-0.0909303	Inflamed vs Non-inflamed	0.693
Pericytes	0	-0.302	0.425	0.132	0.459095	50.1112	-0.0909303	Inflamed vs Non-inflamed	0.693
Plasma	0	-0.244	0.137	0.063	0.343241	1067.68	-0.0909303	Inflamed vs Non-inflamed	0.693
Post-capillary Venules	0	-0.379	0.312	0.121	0.441882	82.2073	-0.0909303	Inflamed vs Non-inflamed	0.693
RSPO3+	0	-0.242	0.534	0.161	0.504964	30.3332	-0.0909303	Inflamed vs Non-inflamed	0.693
Tregs	0	-0.552	0.124	0.169	0.571042	138.968	-0.0909303	Inflamed vs Non-inflamed	0.693
WNT2B+ Fos-hi	0.317993	-0.064	0.729	0.234	0.733447	93.9946	0.367837	Inflamed vs Non-inflamed	0.693
WNT2B+ Fos-lo 1	0.420211	-0.009	0.808	0.248	0.876933	125.519	0.515305	Inflamed vs Non-inflamed	0.693
WNT2B+ Fos-lo 2	0	-0.146	0.582	0.18	0.573931	81.8791	-0.0909303	Inflamed vs Non-inflamed	0.693
WNT5B+ 1	0	-0.16	0.606	0.185	0.573846	53.5301	-0.0909303	Inflamed vs Non-inflamed	0.693
WNT5B+ 2	0.342933	-0.048	0.754	0.24	0.770597	101.919	0.403818	Inflamed vs Non-inflamed	0.693

## Sheet: Dir Reg Smillie LP
Cell Type	Tested levels	p-value (BH-adjusted)
CD4+ Activated Fos-hi	Healthy vs Non-inflamed	3.56226e-06
CD4+ Activated Fos-lo	Healthy vs Non-inflamed	4.57084e-09
CD4+ Memory	Healthy vs Non-inflamed	0.0172135
CD4+ PD1+	Healthy vs Non-inflamed	0.286093
CD69+ Mast	Healthy vs Non-inflamed	0.228435
CD69- Mast	Healthy vs Non-inflamed	0.584161
CD8+ IELs	Healthy vs Non-inflamed	0.128529
CD8+ IL17+	Healthy vs Non-inflamed	0.236081
CD8+ LP	Healthy vs Non-inflamed	4.1323e-06
Cycling B	Healthy vs Non-inflamed	0.0740428
Cycling Monocytes	Healthy vs Non-inflamed	0.0346429
Cycling T	Healthy vs Non-inflamed	0.138748
DC1	Healthy vs Non-inflamed	0.162727
DC2	Healthy vs Non-inflamed	0.00581173
Endothelial	Healthy vs Non-inflamed	0.368093
Epithelial	Healthy vs Non-inflamed	8.66657e-05
Follicular	Healthy vs Non-inflamed	0.00581173
GC	Healthy vs Non-inflamed	0.286093
Glia	Healthy vs Non-inflamed	0.0336484
ILCs	Healthy vs Non-inflamed	0.219337
Inflammatory Fibroblasts	Healthy vs Non-inflamed	0.691418
Inflammatory Monocytes	Healthy vs Non-inflamed	0.28841
MT-hi	Healthy vs Non-inflamed	0.0696287
Macrophages	Healthy vs Non-inflamed	6.18788e-06
Microvascular	Healthy vs Non-inflamed	0.0230255
Myofibroblasts	Healthy vs Non-inflamed	0.508543
NKs	Healthy vs Non-inflamed	0.0172135
Pericytes	Healthy vs Non-inflamed	0.945797
Plasma	Healthy vs Non-inflamed	1.32863e-25
Post-capillary Venules	Healthy vs Non-inflamed	0.38165
RSPO3+	Healthy vs Non-inflamed	0.228435
Tregs	Healthy vs Non-inflamed	0.0609547
WNT2B+ Fos-hi	Healthy vs Non-inflamed	0.00133355
WNT2B+ Fos-lo 1	Healthy vs Non-inflamed	0.000149547
WNT2B+ Fos-lo 2	Healthy vs Non-inflamed	0.0554792
WNT5B+ 1	Healthy vs Non-inflamed	0.00050676
WNT5B+ 2	Healthy vs Non-inflamed	0.00243337
CD4+ Activated Fos-hi	Healthy vs Inflamed	3.64638e-10
CD4+ Activated Fos-lo	Healthy vs Inflamed	3.32837e-12
CD4+ Memory	Healthy vs Inflamed	0.0361632
CD4+ PD1+	Healthy vs Inflamed	0.343693
CD69+ Mast	Healthy vs Inflamed	0.27698
CD69- Mast	Healthy vs Inflamed	0.591401
CD8+ IELs	Healthy vs Inflamed	0.120923
CD8+ IL17+	Healthy vs Inflamed	0.273474
CD8+ LP	Healthy vs Inflamed	1.67209e-05
Cycling B	Healthy vs Inflamed	0.38165
Cycling Monocytes	Healthy vs Inflamed	0.0253775
Cycling T	Healthy vs Inflamed	0.236081
DC1	Healthy vs Inflamed	0.162727
DC2	Healthy vs Inflamed	0.000759255
Endothelial	Healthy vs Inflamed	0.111964
Epithelial	Healthy vs Inflamed	0.918495
Follicular	Healthy vs Inflamed	0.286093
GC	Healthy vs Inflamed	0.505145
Glia	Healthy vs Inflamed	0.000191698
ILCs	Healthy vs Inflamed	0.160279
Inflammatory Fibroblasts	Healthy vs Inflamed	0.453572
Inflammatory Monocytes	Healthy vs Inflamed	0.563817
MT-hi	Healthy vs Inflamed	0.0440773
Macrophages	Healthy vs Inflamed	5.74879e-07
Microvascular	Healthy vs Inflamed	0.00188261
Myofibroblasts	Healthy vs Inflamed	0.0440773
NKs	Healthy vs Inflamed	0.0151628
Pericytes	Healthy vs Inflamed	0.918495
Plasma	Healthy vs Inflamed	5.85503e-26
Post-capillary Venules	Healthy vs Inflamed	0.388106
RSPO3+	Healthy vs Inflamed	0.0431388
Tregs	Healthy vs Inflamed	0.435356
WNT2B+ Fos-hi	Healthy vs Inflamed	4.47626e-08
WNT2B+ Fos-lo 1	Healthy vs Inflamed	7.67632e-12
WNT2B+ Fos-lo 2	Healthy vs Inflamed	0.000464121
WNT5B+ 1	Healthy vs Inflamed	1.84575e-06
WNT5B+ 2	Healthy vs Inflamed	1.44393e-07
CD4+ Activated Fos-hi	Non-inflamed vs Inflamed	0.162727
CD4+ Activated Fos-lo	Non-inflamed vs Inflamed	0.343691
CD4+ Memory	Non-inflamed vs Inflamed	0.879458
CD4+ PD1+	Non-inflamed vs Inflamed	0.945797
CD69+ Mast	Non-inflamed vs Inflamed	0.945824
CD69- Mast	Non-inflamed vs Inflamed	0.993982
CD8+ IELs	Non-inflamed vs Inflamed	0.993982
CD8+ IL17+	Non-inflamed vs Inflamed	0.975083
CD8+ LP	Non-inflamed vs Inflamed	0.879458
Cycling B	Non-inflamed vs Inflamed	0.435356
Cycling Monocytes	Non-inflamed vs Inflamed	0.951356
Cycling T	Non-inflamed vs Inflamed	0.84564
DC1	Non-inflamed vs Inflamed	0.993982
DC2	Non-inflamed vs Inflamed	0.691418
Endothelial	Non-inflamed vs Inflamed	0.556305
Epithelial	Non-inflamed vs Inflamed	0.000215139
Follicular	Non-inflamed vs Inflamed	0.149722
GC	Non-inflamed vs Inflamed	0.788954
Glia	Non-inflamed vs Inflamed	0.223968
ILCs	Non-inflamed vs Inflamed	0.930862
Inflammatory Fibroblasts	Non-inflamed vs Inflamed	0.825933
Inflammatory Monocytes	Non-inflamed vs Inflamed	0.71533
MT-hi	Non-inflamed vs Inflamed	0.918495
Macrophages	Non-inflamed vs Inflamed	0.718731
Microvascular	Non-inflamed vs Inflamed	0.55731
Myofibroblasts	Non-inflamed vs Inflamed	0.236081
NKs	Non-inflamed vs Inflamed	0.985937
Pericytes	Non-inflamed vs Inflamed	0.825933
Plasma	Non-inflamed vs Inflamed	0.918495
Post-capillary Venules	Non-inflamed vs Inflamed	0.993982
RSPO3+	Non-inflamed vs Inflamed	0.508543
Tregs	Non-inflamed vs Inflamed	0.343693
WNT2B+ Fos-hi	Non-inflamed vs Inflamed	0.0554792
WNT2B+ Fos-lo 1	Non-inflamed vs Inflamed	0.00581173
WNT2B+ Fos-lo 2	Non-inflamed vs Inflamed	0.214974
WNT5B+ 1	Non-inflamed vs Inflamed	0.307808
WNT5B+ 2	Non-inflamed vs Inflamed	0.0589837

## Sheet: scCODA Smillie Epi
	Covariate	Cell Type	Final Parameter	HDI 3%	HDI 97%	SD	Inclusion probability	Expected Sample	log2-fold change	Tested levels	FDR	Threshold
0	Health[T.Inflamed]	Best4+ Enterocytes	-0.767569	-1.312	-0.215	0.322	0.959679	36.4757	-0.450096	Healthy vs Inflamed	0.2	0.449
1	Health[T.Inflamed]	Cycling TA	-0.690772	-1.099	-0.292	0.217	0.994607	177.94	-0.339301	Healthy vs Inflamed	0.2	0.449
2	Health[T.Inflamed]	Enterocyte Progenitors	-0.843767	-1.267	-0.445	0.219	0.999971	124.145	-0.560026	Healthy vs Inflamed	0.2	0.449
3	Health[T.Inflamed]	Enterocytes	-0.29377	-0.796	0.125	0.226	0.44995	73.072	0.233451	Healthy vs Inflamed	0.2	0.449
4	Health[T.Inflamed]	Enteroendocrine	0	-0.584	0.46	0.166	0.365843	27.3363	0.657272	Healthy vs Inflamed	0.2	0.449
5	Health[T.Inflamed]	Goblet	0	-0.753	0.243	0.205	0.4231	58.8043	0.657272	Healthy vs Inflamed	0.2	0.449
6	Health[T.Inflamed]	Immature Enterocytes 1	-0.87402	-1.331	-0.405	0.247	0.999693	76.1874	-0.603672	Healthy vs Inflamed	0.2	0.449
7	Health[T.Inflamed]	Immature Enterocytes 2	-0.798737	-1.246	-0.381	0.231	0.999157	113.01	-0.495062	Healthy vs Inflamed	0.2	0.449
8	Health[T.Inflamed]	Immature Goblet	0	0	0	0	0	133.515	0.657272	Healthy vs Inflamed	0.2	0.449
9	Health[T.Inflamed]	M cells	0	-0.364	0.711	0.194	0.402136	18.9389	0.657272	Healthy vs Inflamed	0.2	0.449
10	Health[T.Inflamed]	Non-Epithelial	0.324551	-0.079	0.732	0.234	0.561457	180.687	1.1255	Healthy vs Inflamed	0.2	0.449
11	Health[T.Inflamed]	Secretory TA	-0.677358	-1.225	-0.177	0.306	0.947521	59.4335	-0.31995	Healthy vs Inflamed	0.2	0.449
12	Health[T.Inflamed]	Stem	-0.47107	-1.003	0.051	0.325	0.67995	34.6794	-0.0223389	Healthy vs Inflamed	0.2	0.449
13	Health[T.Inflamed]	TA 1	-0.26884	-0.609	0.051	0.192	0.571086	394.01	0.269418	Healthy vs Inflamed	0.2	0.449
14	Health[T.Inflamed]	TA 2	-0.782607	-1.211	-0.374	0.225	0.999464	122.561	-0.471791	Healthy vs Inflamed	0.2	0.449
15	Health[T.Inflamed]	Tuft	-0.280122	-0.833	0.224	0.239	0.455071	29.5799	0.253141	Healthy vs Inflamed	0.2	0.449
0	Health[T.Non-inflamed]	Best4+ Enterocytes	0	-0.408	0.316	0.121	0.395586	50.9088	-0.0910872	Healthy vs Non-inflamed	0.2	0.616
1	Health[T.Non-inflamed]	Cycling TA	0	-0.221	0.237	0.065	0.303814	233.699	-0.0910872	Healthy vs Non-inflamed	0.2	0.616
2	Health[T.Non-inflamed]	Enterocyte Progenitors	0	-0.336	0.165	0.089	0.361579	184.571	-0.0910872	Healthy vs Non-inflamed	0.2	0.616
3	Health[T.Non-inflamed]	Enterocytes	-0.325313	-0.709	0.056	0.23	0.727086	43.9794	-0.560414	Healthy vs Non-inflamed	0.2	0.616
4	Health[T.Non-inflamed]	Enteroendocrine	0	-0.195	0.681	0.204	0.543407	18.4864	-0.0910872	Healthy vs Non-inflamed	0.2	0.616
5	Health[T.Non-inflamed]	Goblet	0	-0.547	0.224	0.158	0.4649	35.9107	-0.0910872	Healthy vs Non-inflamed	0.2	0.616
6	Health[T.Non-inflamed]	Immature Enterocytes 1	-0.594655	-0.97	-0.21	0.211	0.988107	62.4509	-0.948992	Healthy vs Non-inflamed	0.2	0.616
7	Health[T.Non-inflamed]	Immature Enterocytes 2	0	-0.357	0.159	0.095	0.375521	160.138	-0.0910872	Healthy vs Non-inflamed	0.2	0.616
8	Health[T.Non-inflamed]	Immature Goblet	0	0	0	0	0	109.731	-0.0910872	Healthy vs Non-inflamed	0.2	0.616
9	Health[T.Non-inflamed]	M cells	0	-0.354	0.518	0.149	0.418157	10.6764	-0.0910872	Healthy vs Non-inflamed	0.2	0.616
10	Health[T.Non-inflamed]	Non-Epithelial	0.235191	-0.072	0.568	0.18	0.616721	106.296	0.248222	Healthy vs Non-inflamed	0.2	0.616
11	Health[T.Non-inflamed]	Secretory TA	0	-0.542	0.143	0.16	0.505721	72.243	-0.0910872	Healthy vs Non-inflamed	0.2	0.616
12	Health[T.Non-inflamed]	Stem	0	-0.567	0.241	0.165	0.473407	34.8145	-0.0910872	Healthy vs Non-inflamed	0.2	0.616
13	Health[T.Non-inflamed]	TA 1	0.369742	0.16	0.57	0.114	0.991493	510.187	0.442338	Healthy vs Non-inflamed	0.2	0.616
14	Health[T.Non-inflamed]	TA 2	0	-0.238	0.259	0.073	0.324286	177.511	-0.0910872	Healthy vs Non-inflamed	0.2	0.616
15	Health[T.Non-inflamed]	Tuft	0	-0.571	0.254	0.162	0.456557	24.2407	-0.0910872	Healthy vs Non-inflamed	0.2	0.616
0	Health[T.Non-inflamed]	Best4+ Enterocytes	0.505544	-0.06	1.047	0.336	0.815279	37.4818	0.223436	Inflamed vs Non-inflamed	0.2	0.505
1	Health[T.Non-inflamed]	Cycling TA	0.512502	-0.005	0.905	0.268	0.906057	171.54	0.233475	Inflamed vs Non-inflamed	0.2	0.505
2	Health[T.Non-inflamed]	Enterocyte Progenitors	0.561503	0.066	1.022	0.279	0.932136	126.067	0.304168	Inflamed vs Non-inflamed	0.2	0.505
3	Health[T.Non-inflamed]	Enterocytes	0	-0.575	0.314	0.164	0.4268	38.8346	-0.50591	Inflamed vs Non-inflamed	0.2	0.505
4	Health[T.Non-inflamed]	Enteroendocrine	0.235478	-0.243	0.767	0.227	0.505329	21.0056	-0.166187	Inflamed vs Non-inflamed	0.2	0.505
5	Health[T.Non-inflamed]	Goblet	0	-0.493	0.424	0.152	0.40555	26.5044	-0.50591	Inflamed vs Non-inflamed	0.2	0.505
6	Health[T.Non-inflamed]	Immature Enterocytes 1	0	-0.361	0.527	0.153	0.399864	41.6088	-0.50591	Inflamed vs Non-inflamed	0.2	0.505
7	Health[T.Non-inflamed]	Immature Enterocytes 2	0.521034	-0.011	0.955	0.293	0.887607	110.537	0.245784	Inflamed vs Non-inflamed	0.2	0.505
8	Health[T.Non-inflamed]	Immature Goblet	0	0	0	0	0	68.8763	-0.50591	Inflamed vs Non-inflamed	0.2	0.505
9	Health[T.Non-inflamed]	M cells	0	-0.603	0.392	0.173	0.421964	11.7319	-0.50591	Inflamed vs Non-inflamed	0.2	0.505
10	Health[T.Non-inflamed]	Non-Epithelial	0	-0.538	0.234	0.15	0.432914	89.8653	-0.50591	Inflamed vs Non-inflamed	0.2	0.505
11	Health[T.Non-inflamed]	Secretory TA	0.295686	-0.161	0.809	0.25	0.565771	48.7155	-0.0793256	Inflamed vs Non-inflamed	0.2	0.505
12	Health[T.Non-inflamed]	Stem	0	-0.325	0.645	0.186	0.442936	21.7217	-0.50591	Inflamed vs Non-inflamed	0.2	0.505
13	Health[T.Non-inflamed]	TA 1	0.457984	0.093	0.838	0.216	0.93955	377.397	0.154822	Inflamed vs Non-inflamed	0.2	0.505
14	Health[T.Non-inflamed]	TA 2	0.593783	0.08	1.085	0.283	0.949757	128.136	0.350739	Inflamed vs Non-inflamed	0.2	0.505
15	Health[T.Non-inflamed]	Tuft	0	-0.439	0.539	0.164	0.413271	17.5721	-0.50591	Inflamed vs Non-inflamed	0.2	0.505

## Sheet: Dir Reg Smillie Epi
Cell Type	Tested levels	p-value (BH-adjusted)
Best4+ Enterocytes	Healthy vs Inflamed	4.09687e-05
Cycling TA	Healthy vs Inflamed	7.22668e-10
Enterocyte Progenitors	Healthy vs Inflamed	6.04643e-09
Enterocytes	Healthy vs Inflamed	0.00146476
Enteroendocrine	Healthy vs Inflamed	0.203068
Goblet	Healthy vs Inflamed	0.0113814
Immature Enterocytes 1	Healthy vs Inflamed	4.03252e-08
Immature Enterocytes 2	Healthy vs Inflamed	2.24871e-08
Immature Goblet	Healthy vs Inflamed	9.62513e-06
M cells	Healthy vs Inflamed	0.463507
Non-Epithelial	Healthy vs Inflamed	0.383382
Secretory TA	Healthy vs Inflamed	8.21557e-06
Stem	Healthy vs Inflamed	0.00190581
TA 1	Healthy vs Inflamed	1.69624e-05
TA 2	Healthy vs Inflamed	1.51604e-08
Tuft	Healthy vs Inflamed	0.020206
Best4+ Enterocytes	Non-inflamed vs Inflamed	0.00642572
Cycling TA	Non-inflamed vs Inflamed	0.000984487
Enterocyte Progenitors	Non-inflamed vs Inflamed	0.000984487
Enterocytes	Non-inflamed vs Inflamed	0.770544
Enteroendocrine	Non-inflamed vs Inflamed	0.192951
Goblet	Non-inflamed vs Inflamed	0.770544
Immature Enterocytes 1	Non-inflamed vs Inflamed	0.61325
Immature Enterocytes 2	Non-inflamed vs Inflamed	0.00156358
Immature Goblet	Non-inflamed vs Inflamed	0.00387835
M cells	Non-inflamed vs Inflamed	0.770544
Non-Epithelial	Non-inflamed vs Inflamed	0.567712
Secretory TA	Non-inflamed vs Inflamed	0.0850268
Stem	Non-inflamed vs Inflamed	0.314642
TA 1	Non-inflamed vs Inflamed	0.000104792
TA 2	Non-inflamed vs Inflamed	0.00289374
Tuft	Non-inflamed vs Inflamed	0.534052
Best4+ Enterocytes	Healthy vs Non-inflamed	0.148797
Cycling TA	Healthy vs Non-inflamed	0.000809322
Enterocyte Progenitors	Healthy vs Non-inflamed	0.00315482
Enterocytes	Healthy vs Non-inflamed	0.0013954
Enteroendocrine	Healthy vs Non-inflamed	0.912725
Goblet	Healthy vs Non-inflamed	0.0132904
Immature Enterocytes 1	Healthy vs Non-inflamed	3.90454e-08
Immature Enterocytes 2	Healthy vs Non-inflamed	0.00544443
Immature Goblet	Healthy vs Non-inflamed	0.0850268
M cells	Healthy vs Non-inflamed	0.639944
Non-Epithelial	Healthy vs Non-inflamed	0.770544
Secretory TA	Healthy vs Non-inflamed	0.00208831
Stem	Healthy vs Non-inflamed	0.0258157
TA 1	Healthy vs Non-inflamed	0.749322
TA 2	Healthy vs Non-inflamed	0.00162201
Tuft	Healthy vs Non-inflamed	0.0850268
