# Supplementary material for: scCODA is a Bayesian model for compositional single-cell data analysis
Source: Nat Commun. 2021 Nov 25;12:6876. doi: 10.1038/s41467-021-27150-6 (PMC8616929; doi:10.1038/s41467-021-27150-6)
Supplement: Supplementary file 6 — Supplementary Data 4 [file 41467_2021_27150_MOESM6_ESM.xlsx]

## Sheet: scCODA
Cell type	Estimated Parameter	3% HDI	97% HDI	Inclusion Probability	Baseline	Tested levels	Chain length	FDR	Inclusion prob. Cut-off
Macrophages	0	-0.654	0.662	0.3952	Plasma	Healthy vs Mild	80000	0.2	0.541
Neutrophil	0	-0.745	0.841	0.409671	Plasma	Healthy vs Mild	80000	0.2	0.541
mDC	0	-0.385	1.123	0.415114	Plasma	Healthy vs Mild	80000	0.2	0.541
pDC	0	-0.331	1.422	0.4998	Plasma	Healthy vs Mild	80000	0.2	0.541
T	1.37037	0	2.122	0.958729	Plasma	Healthy vs Mild	80000	0.2	0.541
NK	0.954792	-0.12	1.994	0.739257	Plasma	Healthy vs Mild	80000	0.2	0.541
B	0	-0.493	1.382	0.4979	Plasma	Healthy vs Mild	80000	0.2	0.541
Plasma	0	0	0	0	Plasma	Healthy vs Mild	80000	0.2	0.541
Macrophages	0	-0.74	0.146	0.435086	Plasma	Healthy vs Severe	80000	0.2	0.541
Neutrophil	1.1766	-0.042	2.181	0.918171	Plasma	Healthy vs Severe	80000	0.2	0.541
mDC	0	-1.153	0.252	0.540814	Plasma	Healthy vs Severe	80000	0.2	0.541
pDC	0	-0.879	0.355	0.441657	Plasma	Healthy vs Severe	80000	0.2	0.541
T	0	-0.209	0.872	0.475814	Plasma	Healthy vs Severe	80000	0.2	0.541
NK	0	-0.346	0.88	0.444014	Plasma	Healthy vs Severe	80000	0.2	0.541
B	0	-0.619	0.495	0.399257	Plasma	Healthy vs Severe	80000	0.2	0.541
Plasma	0	0	0	0	Plasma	Healthy vs Severe	80000	0.2	0.541
Macrophages	0	-0.571	0.698	0.411514	Plasma	Mild vs Severe	80000	0.2	0.613
Neutrophil	0.976448	-0.087	1.984	0.807829	Plasma	Mild vs Severe	80000	0.2	0.613
mDC	0	-1.406	0.34	0.569871	Plasma	Mild vs Severe	80000	0.2	0.613
pDC	0	-1.412	0.4	0.524443	Plasma	Mild vs Severe	80000	0.2	0.613
T	-0.971137	-1.643	0.004	0.920086	Plasma	Mild vs Severe	80000	0.2	0.613
NK	0	-1.448	0.308	0.613	Plasma	Mild vs Severe	80000	0.2	0.613
B	0	-1.242	0.382	0.492543	Plasma	Mild vs Severe	80000	0.2	0.613
Plasma	0	0	0	0	Plasma	Mild vs Severe	80000	0.2	0.613

## Sheet: T-test
Cell Type	Tested levels	Pval	t	df	Adj.Pval(alpha=0.05)	Rejected	Adj.Pval(alpha=0.2)	Rejected
B	Healthy vs Mild	0.245624	-1.31488	5	0.392998	FALSE	0.392998	FALSE
B	Healthy vs Severe	0.785506	0.281453	8	0.819658	FALSE	0.819658	FALSE
B	Mild vs Severe	0.083971	2.01318	7	0.223923	FALSE	0.223923	FALSE
Macrophages	Healthy vs Mild	0.119307	1.87719	5	0.286337	FALSE	0.286337	FALSE
Macrophages	Healthy vs Severe	0.325252	1.04803	8	0.444548	FALSE	0.444548	FALSE
Macrophages	Mild vs Severe	0.228892	-1.31833	7	0.392386	FALSE	0.392386	FALSE
NK	Healthy vs Mild	0.0403742	-2.74866	5	0.14609	FALSE	0.14609	TRUE
NK	Healthy vs Severe	0.333411	-1.02939	8	0.444548	FALSE	0.444548	FALSE
NK	Mild vs Severe	0.0276191	2.77188	7	0.14609	FALSE	0.14609	TRUE
Neutrophil	Healthy vs Mild	0.181077	-1.55323	5	0.362154	FALSE	0.362154	FALSE
Neutrophil	Healthy vs Severe	0.203645	-1.38433	8	0.375961	FALSE	0.375961	FALSE
Neutrophil	Mild vs Severe	0.28742	-1.15128	7	0.431131	FALSE	0.431131	FALSE
Plasma	Healthy vs Mild	0.0516072	-2.54455	5	0.154822	FALSE	0.154822	TRUE
Plasma	Healthy vs Severe	0.402567	-0.883829	8	0.508506	FALSE	0.508506	FALSE
Plasma	Mild vs Severe	0.49388	-0.72169	7	0.592656	FALSE	0.592656	FALSE
T	Healthy vs Mild	0.149696	-1.70094	5	0.326609	FALSE	0.326609	FALSE
T	Healthy vs Severe	0.945717	-0.070253	8	0.945717	FALSE	0.945717	FALSE
T	Mild vs Severe	0.031538	2.68003	7	0.14609	FALSE	0.14609	TRUE
mDC	Healthy vs Mild	0.64875	-0.484136	5	0.741429	FALSE	0.741429	FALSE
mDC	Healthy vs Severe	0.0111845	3.2802	8	0.0894761	FALSE	0.0894761	TRUE
mDC	Mild vs Severe	0.0426096	2.47357	7	0.14609	FALSE	0.14609	TRUE
pDC	Healthy vs Mild	0.00167305	-6.13315	5	0.0200767	TRUE	0.0200767	TRUE
pDC	Healthy vs Severe	0.710589	0.384553	8	0.775189	FALSE	0.775189	FALSE
pDC	Mild vs Severe	0.000111429	7.75154	7	0.0026743	TRUE	0.0026743	TRUE

## Sheet: ANCOM
Cell type	W	Rejected	Tested levels	alpha
Macrophages	0	FALSE	Healthy vs Mild	0.2
Neutrophil	1	FALSE	Healthy vs Mild	0.2
mDC	3	TRUE	Healthy vs Mild	0.2
pDC	2	TRUE	Healthy vs Mild	0.2
T	0	FALSE	Healthy vs Mild	0.2
NK	0	FALSE	Healthy vs Mild	0.2
B	0	FALSE	Healthy vs Mild	0.2
Plasma	1	FALSE	Healthy vs Mild	0.2
Macrophages	3	FALSE	Helathy vs Severe	0.2
Neutrophil	7	TRUE	Helathy vs Severe	0.2
mDC	5	FALSE	Helathy vs Severe	0.2
pDC	2	FALSE	Helathy vs Severe	0.2
T	3	FALSE	Helathy vs Severe	0.2
NK	5	FALSE	Helathy vs Severe	0.2
B	3	FALSE	Helathy vs Severe	0.2
Plasma	5	FALSE	Helathy vs Severe	0.2
Macrophages	6	TRUE	Milds vs Severe	0.2
Neutrophil	6	TRUE	Milds vs Severe	0.2
mDC	2	FALSE	Milds vs Severe	0.2
pDC	3	FALSE	Milds vs Severe	0.2
T	1	FALSE	Milds vs Severe	0.2
NK	2	FALSE	Milds vs Severe	0.2
B	1	FALSE	Milds vs Severe	0.2
Plasma	1	FALSE	Milds vs Severe
