# Supplementary material for: scCODA is a Bayesian model for compositional single-cell data analysis
Source: Nat Commun. 2021 Nov 25;12:6876. doi: 10.1038/s41467-021-27150-6 (PMC8616929; doi:10.1038/s41467-021-27150-6)
Supplement: Supplementary file 7 — Supplementary Data 5 [file 41467_2021_27150_MOESM7_ESM.xlsx]

## Sheet: scCODA Haber Salmonella
Cell Type	Effect	Inc. probability	3% HDI	97% HDI	Reference	Cutoff	Chain length	FDR
Endocrine	0	0	0	0	Endocrine	0.996	20000	0.2
Enterocyte	1.368	0.996	0.853	1.877	Endocrine	0.996	20000	0.2
Enterocyte progenitor	0	0.306	-0.381	0.588	Endocrine	0.996	20000	0.2
Goblet	0	0.497	-0.255	1.077	Endocrine	0.996	20000	0.2
Stem	0	0.371	-0.775	0.199	Endocrine	0.996	20000	0.2
TA	0	0.371	-0.855	0.333	Endocrine	0.996	20000	0.2
TA (Early)	0	0.291	-0.443	0.509	Endocrine	0.996	20000	0.2
Tuft	0	0.394	-0.9	1.082	Endocrine	0.996	20000	0.2

## Sheet: scCODA Haber H.poly (3)
Cell Type	Effect	Inc. probability	3% HDI	97% HDI	Reference	Cutoff	Chain length	FDR
Endocrine	0	0.514	-0.445	0.818	TA (Early)	1	20000	0.2
Enterocyte	0	0.488	-0.593	0.371	TA (Early)	1	20000	0.2
Enterocyte progenitor	0	0.472	-0.266	0.582	TA (Early)	1	20000	0.2
Goblet	0	0.469	-0.782	0.359	TA (Early)	1	20000	0.2
Stem	0	0.526	-0.691	0.224	TA (Early)	1	20000	0.2
TA	0	0.443	-0.489	0.376	TA (Early)	1	20000	0.2
TA (Early)	0	0	0	0	TA (Early)	1	20000	0.2
Tuft	0	0.572	-0.496	1.126	TA (Early)	1	20000	0.2

## Sheet: scCODA Haber H.poly (10)
Cell Type	Effect	Inc. probability	3% HDI	97% HDI	Reference	Cutoff	Chain length	FDR
Endocrine	0	0	0	0	Endocrine	1	20000	0.2
Enterocyte	0	0.763	-1.502	0.057	Endocrine	1	20000	0.2
Enterocyte progenitor	0	0.446	-0.268	0.785	Endocrine	1	20000	0.2
Goblet	0	0.561	-0.222	1.126	Endocrine	1	20000	0.2
Stem	0	0.406	-0.46	0.589	Endocrine	1	20000	0.2
TA	0	0.415	-0.499	0.641	Endocrine	1	20000	0.2
TA (Early)	0	0.524	-0.885	0.187	Endocrine	1	20000	0.2
Tuft	0	0.773	-0.186	1.734	Endocrine	1	20000	0.2

## Sheet: ANCOM Haber Salmonella
Cell Type	W	Reject null hypothesis	alpha
Endocrine	0	FALSE	0.2
Enterocyte	0	FALSE	0.2
Enterocyte progenitor	0	FALSE	0.2
Goblet	0	FALSE	0.2
Stem	0	FALSE	0.2
TA	0	FALSE	0.2
TA (Early)	0	FALSE	0.2
Tuft	0	FALSE	0.2

## Sheet: ANCOM Haber H.poly(3)
Cell Type	W	Reject null hypothesis	alpha
Endocrine	0	FALSE	0.2
Enterocyte	0	FALSE	0.2
Enterocyte progenitor	0	FALSE	0.2
Goblet	0	FALSE	0.2
Stem	0	FALSE	0.2
TA	0	FALSE	0.2
TA (Early)	0	FALSE	0.2
Tuft	0	FALSE	0.2

## Sheet: ANCOM Haber H.poly(10)
Cell Type	W	Reject null hypothesis	alpha
Endocrine	0	FALSE	0.2
Enterocyte	0	FALSE	0.2
Enterocyte progenitor	0	FALSE	0.2
Goblet	0	FALSE	0.2
Stem	0	FALSE	0.2
TA	0	FALSE	0.2
TA (Early)	0	FALSE	0.2
Tuft	0	FALSE	0.2
